# Supplementary material for: No Evidence for Ape Plasmodium Infections in Humans in Gabon
Source: PLoS One. 2015 Jun 3;10(6):e0126933. doi: 10.1371/journal.pone.0126933 (PMC4454650; doi:10.1371/journal.pone.0126933)
Supplement: S2 Table — (XLSX) [file pone.0126933.s002.xlsx]

## Sheet: Feuil1
Table S2. Number of reads obtained per Plasmodium species for the different positive and negative controls in the four pools.
Name of the control	Pool	Expected Plasmodium species	P. billcollinsi	P. coatneyi	P. cynomolgi	P. falciparum	P. fieldi	P. fragile	P. gaboni	P. gonderi	P. gorA	P. gorB	P. hylobati	P. inui	P. knowlesi	P. malariae	P. malariae-like	P. ovale	P. praefalciparum	P. reichenowi	P. simiovale	P. sp ALemurA	P. sp BLemurB	P. sp CLemurC	P. sp Daj	P. sp DLemurD	P. sp ELemurE	P. vivax	P. vivax-like
B'	pool1	P. gaboni	0	0	0	5	0	0	837	0	0	0	0	0	0	0	0	0	2	0	0	0	0	0	0	0	0	0	0
B'	pool2	P. gaboni	0	0	0	0	0	0	1387	0	0	0	0	0	0	0	0	0	2	0	0	0	0	0	0	0	0	0	0
B'	pool3	P. gaboni	0	0	0	0	0	0	1208	0	0	0	0	0	0	0	0	0	9	0	0	0	0	0	0	0	0	0	0
B'	pool4	P. gaboni	0	0	0	1	0	0	1192	0	0	0	0	0	0	0	0	0	7	0	0	0	0	0	0	0	0	0	0
Ebène	pool1	P. gaboni	0	0	0	14	0	0	541	0	0	0	0	0	0	0	0	0	1	0	0	0	0	0	0	0	0	0	0
Ebène	pool2	P. gaboni	0	0	0	1	0	0	537	0	0	0	0	0	0	0	0	0	0	0	0	0	0	0	0	0	0	0	0
Ebène	pool3	P. gaboni	0	0	0	0	0	0	1146	0	0	0	0	0	0	0	0	0	0	5	0	0	0	0	0	0	0	0	0
Ebène	pool4	P. gaboni	0	0	0	10	0	0	988	0	0	0	0	0	0	0	0	0	0	1	0	0	0	0	0	0	0	0	0
olkMcpM	pool1	P. gaboni	0	0	0	11	0	0	1312	0	0	0	0	0	0	0	0	0	7	3	0	0	0	0	0	0	0	0	0
olkMcpM	pool2	P. gaboni	0	0	0	4	0	0	625	0	0	0	0	0	0	0	0	0	1	3	0	0	0	0	0	0	0	0	0
olkMcpM	pool3	P. gaboni	0	0	0	0	0	0	1102	0	0	0	0	0	0	0	0	0	0	5	0	0	0	0	0	0	0	0	0
olkMcpM	pool4	P. gaboni	0	0	0	4	0	0	1067	0	0	0	0	0	0	0	0	0	1	4	0	0	0	0	0	0	0	0	0
GG04	pool1	P. gorA	0	0	0	0	0	0	0	0	637	0	0	0	0	1	0	1	0	0	0	0	0	0	0	0	0	0	0
GG04	pool2	P. gorA	0	0	0	0	0	0	0	0	354	0	0	0	0	0	0	0	0	1	0	0	0	0	0	0	0	1	0
GG04	pool3	P. gorA	0	0	0	0	0	0	0	0	1519	0	0	0	0	2	0	0	0	0	0	0	0	0	0	0	0	1	0
GG04	pool4	P. gorA	0	0	0	0	0	0	0	0	1051	0	0	0	0	0	0	0	0	0	0	0	0	0	0	0	0	1	0
MO454	pool1	P. praefalciparum	0	0	0	0	0	0	0	0	1	0	0	0	0	2	0	0	738	0	0	0	0	0	0	0	0	0	0
MO454	pool2	P. praefalciparum	0	0	0	1	0	0	0	0	0	0	0	0	0	0	0	0	624	0	0	0	0	0	0	0	0	0	0
MO454	pool3	P. praefalciparum	0	0	0	0	0	0	0	0	2	0	0	0	0	0	0	0	911	0	0	0	0	0	0	0	0	0	0
MO454	pool4	P. praefalciparum	0	0	0	0	0	0	0	0	1	0	0	0	0	0	0	0	1561	0	0	0	0	0	0	0	0	0	0
MOEB	pool1	P. praefalciparum	0	0	0	1	0	0	1	0	5	0	0	0	0	0	0	0	1656	0	0	0	0	0	0	0	0	0	0
MOEB	pool2	P. praefalciparum	0	0	0	0	0	0	7	0	2	0	0	0	0	0	0	0	525	0	0	0	0	0	0	0	0	0	0
MOEB	pool3	P. praefalciparum	0	0	0	0	0	0	6	0	16	0	0	0	0	0	0	0	1100	0	0	0	0	0	0	0	0	0	0
MOEB	pool4	P. praefalciparum	0	0	0	1	0	0	3	0	11	0	0	0	0	0	0	0	1160	0	0	0	0	0	0	0	0	0	0
SL69	pool1	P. reichenowi	15	0	0	5	0	0	1	0	5	0	0	0	0	0	0	1	0	977	0	0	0	0	0	0	0	0	0
SL69	pool2	P. reichenowi	7	0	0	0	0	0	0	0	3	0	0	0	0	0	0	0	0	701	0	0	0	0	0	0	0	0	0
SL69	pool3	P. reichenowi	8	0	0	0	0	0	0	0	9	0	0	0	0	3	0	1	2	935	0	0	0	0	0	0	0	0	0
SL69	pool4	P. reichenowi	6	0	0	0	0	0	0	0	6	0	0	0	0	2	0	1	0	1135	0	0	0	0	0	0	0	0	0
Pfalci	pool1	P. falciparum	0	0	0	944	0	0	0	0	0	0	0	0	0	0	0	0	0	0	0	0	0	0	0	0	0	0	0
Pfalci	pool2	P. falciparum	0	0	0	843	0	0	0	0	0	0	0	0	0	0	0	0	0	0	0	0	0	0	0	0	0	0	0
Pfalci	pool3	P. falciparum	0	0	0	1874	0	0	0	0	0	0	0	0	0	0	0	0	0	0	0	0	0	0	0	0	0	0	0
Pfalci	pool4	P. falciparum	0	0	0	1284	0	0	0	0	0	0	0	0	0	0	0	0	0	0	0	0	0	0	0	0	0	0	0
Pmalariae	pool1	P. malariae	0	0	0	0	0	0	2	0	0	0	0	0	0	1931	0	0	0	0	0	0	0	0	0	0	0	0	0
Pmalariae	pool2	P. malariae	0	0	0	1	0	0	8	0	0	0	0	0	0	731	0	0	0	0	0	0	0	0	0	0	0	0	0
Pmalariae	pool3	P. malariae	0	0	0	0	0	0	1	0	0	0	0	0	0	1213	0	0	0	0	0	0	0	0	0	0	0	0	0
Pmalariae	pool4	P. malariae	0	0	0	0	0	0	1	0	0	0	0	0	0	838	0	0	0	0	0	0	0	0	0	0	0	0	0
Povale	pool1	P. ovale	0	0	0	0	0	0	0	0	0	0	0	0	0	33	0	2141	0	0	0	0	0	0	0	0	0	0	0
Povale	pool2	P. ovale	0	0	0	0	0	0	0	0	0	0	0	0	0	10	0	1531	0	0	0	0	0	0	0	0	0	0	0
Povale	pool3	P. ovale	0	0	0	0	0	0	0	0	4	0	0	0	0	15	0	1588	0	0	0	0	0	0	0	0	0	0	0
Povale	pool4	P. ovale	0	0	0	1	0	0	0	0	3	0	0	0	0	11	0	1540	0	0	0	0	0	0	0	0	0	0	0
Pvivax	pool1	P. vivax	0	0	0	0	0	0	5	0	0	0	0	0	0	0	0	0	0	0	0	0	0	0	0	0	0	1888	0
Pvivax	pool2	P. vivax	0	0	0	0	0	0	1	0	0	0	0	0	0	0	0	0	0	0	0	0	0	0	0	0	0	1407	0
Pvivax	pool3	P. vivax	0	0	0	0	0	0	2	0	0	0	0	0	0	0	0	0	0	0	0	0	0	0	0	0	0	1352	0
Pvivax	pool4	P. vivax	0	0	0	0	0	0	4	0	0	0	0	0	0	0	0	0	0	0	0	0	0	0	0	0	0	1260	0
Negative Control	pool1	--	0	0	0	5	0	0	0	0	0	0	0	0	0	0	0	0	0	0	0	0	0	0	0	0	0	0	0
Negative Control	pool2	--	0	0	0	0	0	0	0	0	0	0	0	0	0	0	0	0	0	0	0	0	0	0	0	0	0	0	0
Negative Control	pool3	--	0	0	0	0	0	0	0	0	0	0	0	0	0	0	0	0	0	0	0	0	0	0	0	0	0	0	0
Negative Control	pool4	--	0	0	0	0	0	0	0	0	0	0	0	0	0	0	0	0	0	0	0	0	0	0	0	0	0	0	0
